# Supplementary material for: Validation of the Combined Biomarker for Prediction of Response to Checkpoint Inhibitor in Patients with Advanced Cancer
Source: Cancers (Basel). 2021 May 12;13(10):2316. doi: 10.3390/cancers13102316 (PMC8151730; doi:10.3390/cancers13102316)
Supplement: Supplementary file 1 [file cancers-13-02316-s001.zip]

Archive with 1 entries (1 files):
- cancers-1155891-supplementary-final -final.pdf
